# Supplementary material for: Leveraging heterogeneity across multiple datasets increases cell-mixture deconvolution accuracy and reduces biological and technical biases
Source: Nat Commun. 2018 Nov 9;9:4735. doi: 10.1038/s41467-018-07242-6 (PMC6226523; doi:10.1038/s41467-018-07242-6)
Supplement: Supplementary file 4 — Supplementary Data 1 [file 41467_2018_7242_MOESM4_ESM.xlsx]

## Sheet: datasets to create immunoStates
Datasets used to generate immunoStates
GSE	GPL	genCell	midCell	Number of Samples
GSE10147	GPL570	plasmacytoid_dendritic_cell	plasmacytoid_dendritic_cell	6
GSE10213	GPL6097	monocyte	CD14_positive_monocyte	5
GSE10213	GPL6097	macrophage	macrophage_m0	5
GSE10220	GPL1946	macrophage	macrophage_m0	48
GSE10220	GPL1946	monocyte	CD14_positive_monocyte	48
GSE10572_GPL6487	GPL6487	T_cell	CD4_positive_alpha_beta_T_cell	4
GSE10572_GPL6487	GPL6487	T_cell	CD8_positive_alpha_beta_T_cell	6
GSE10572_GPL6487	GPL6487	monocyte	CD14_positive_monocyte	4
GSE10572_GPL6487	GPL6487	natural_killer_cell	CD56bright_natural_killer_cell	6
GSE10572_GPL6488	GPL6488	T_cell	CD4_positive_alpha_beta_T_cell	10
GSE10572_GPL6488	GPL6488	T_cell	CD8_positive_alpha_beta_T_cell	10
GSE10572_GPL6488	GPL6488	monocyte	CD14_positive_monocyte	10
GSE10572_GPL6488	GPL6488	natural_killer_cell	CD56bright_natural_killer_cell	10
GSE11057	GPL570	T_cell	CD4_positive_alpha_beta_T_cell	13
GSE11292	GPL570	T_cell	CD4_positive_alpha_beta_T_cell	75
GSE11430	GPL570	monocyte	CD14_positive_monocyte	5
GSE11430	GPL570	macrophage	macrophage_m0	5
GSE11943	GPL96	plasmacytoid_dendritic_cell	plasmacytoid_dendritic_cell	4
GSE11943	GPL96	monocyte	CD14_positive_monocyte	4
GSE12108	GPL570	monocyte	CD14_positive_monocyte	14
GSE12838	GPL570	monocyte	CD14_positive_monocyte	18
GSE12838	GPL570	granulocyte	neutrophil	20
GSE13738	GPL570	T_cell	global_T_cell	12
GSE13906	GPL570	T_cell	gamma_delta_T_cell	8
GSE14232	GPL6480	T_cell	CD4_positive_alpha_beta_T_cell	14
GSE14352	GPL5188	T_cell	global_T_cell	40
GSE14352	GPL5188	B_cell	global_B_cell	40
GSE14422	GPL6480	T_cell	CD8_positive_alpha_beta_T_cell	6
GSE14908	GPL6244	T_cell	CD4_positive_alpha_beta_T_cell	90
GSE14924	GPL570	T_cell	CD4_positive_alpha_beta_T_cell	20
GSE14924	GPL570	T_cell	CD8_positive_alpha_beta_T_cell	21
GSE14926	GPL570	T_cell	CD4_positive_alpha_beta_T_cell	9
GSE14926	GPL570	T_cell	CD8_positive_alpha_beta_T_cell	10
GSE15215	GPL96	plasmacytoid_dendritic_cell	plasmacytoid_dendritic_cell	4
GSE15659	GPL570	T_cell	CD4_positive_alpha_beta_T_cell	5
GSE15735_GPL570	GPL570	T_cell	CD4_positive_alpha_beta_T_cell	9
GSE16253	GPL8601	B_cell	global_B_cell	15
GSE16253	GPL8601	T_cell	CD4_positive_alpha_beta_T_cell	15
GSE16253	GPL8601	natural_killer_cell	CD56bright_natural_killer_cell	18
GSE16461	GPL570	T_cell	CD4_positive_alpha_beta_T_cell	8
GSE16461	GPL570	T_cell	CD8_positive_alpha_beta_T_cell	8
GSE16837	GPL570	granulocyte	neutrophil	113
GSE17301	GPL571	T_cell	CD8_positive_alpha_beta_T_cell	15
GSE17582	GPL6883	monocyte	CD14_positive_monocyte	48
GSE17948	GPL8300	monocyte	CD14_positive_monocyte	16
GSE17952	GPL7088	T_cell	global_T_cell	192
GSE18233	GPL6884	T_cell	CD4_positive_alpha_beta_T_cell	202
GSE18723	GPL96	B_cell	global_B_cell	79
GSE19429	GPL570	hematopoietic_progenitor	hematopoietic_progenitor	200
GSE20098	GPL6884	T_cell	CD4_positive_alpha_beta_T_cell	173
GSE20499	GPL570	natural_killer_cell	CD56bright_natural_killer_cell	9
GSE21351	GPL570	monocyte	CD14_positive_monocyte	6
GSE21774	GPL570	natural_killer_cell	CD56bright_natural_killer_cell	3
GSE21774	GPL570	natural_killer_cell	CD56dim_natural_killer_cell	6
GSE22324	GPL6104	T_cell	CD4_positive_alpha_beta_T_cell	200
GSE22886_GPL96	GPL96	T_cell	CD8_positive_alpha_beta_T_cell	4
GSE22886_GPL96	GPL96	T_cell	CD4_positive_alpha_beta_T_cell	11
GSE22886_GPL96	GPL96	natural_killer_cell	CD56bright_natural_killer_cell	15
GSE22886_GPL96	GPL96	B_cell	naive_B_cell	7
GSE22886_GPL96	GPL96	B_cell	memory_B_cell	8
GSE22886_GPL96	GPL96	B_cell	plasma_cell	7
GSE22886_GPL96	GPL96	monocyte	CD14_positive_monocyte	36
GSE22886_GPL96	GPL96	myeloid_dendritic_cell	myeloid_dendritic_cell	12
GSE22886_GPL96	GPL96	granulocyte	neutrophil	5
GSE23307	GPL6104	B_cell	global_B_cell	4
GSE23307	GPL6104	monocyte	CD14_positive_monocyte	2
GSE23321_GPL10739	GPL10739	T_cell	CD8_positive_alpha_beta_T_cell	12
GSE23321_GPL6244	GPL6244	T_cell	CD8_positive_alpha_beta_T_cell	12
GSE23618	GPL570	myeloid_dendritic_cell	myeloid_dendritic_cell	12
GSE23663	GPL6884	T_cell	CD8_positive_alpha_beta_T_cell	18
GSE23695	GPL6244	natural_killer_cell	CD56dim_natural_killer_cell	6
GSE2405	GPL96	granulocyte	neutrophil	67
GSE24081	GPL3921	T_cell	CD8_positive_alpha_beta_T_cell	42
GSE24223	GPL570	monocyte	CD14_positive_monocyte	24
GSE24223	GPL570	B_cell	global_B_cell	14
GSE24223	GPL570	T_cell	CD4_positive_alpha_beta_T_cell	21
GSE24223	GPL570	T_cell	CD8_positive_alpha_beta_T_cell	19
GSE24238	GPL8300	monocyte	CD14_positive_monocyte	9
GSE24496	GPL11010	monocyte	CD14_positive_monocyte	6
GSE24869	GPL570	monocyte	CD14_positive_monocyte	10
GSE24870	GPL571	hematopoietic_progenitor	hematopoietic_progenitor	11
GSE26163	GPL6884	T_cell	CD4_positive_alpha_beta_T_cell	39
GSE26163	GPL6884	natural_killer_cell	CD56bright_natural_killer_cell	29
GSE26495	GPL570	T_cell	CD8_positive_alpha_beta_T_cell	16
GSE26725	GPL570	B_cell	global_B_cell	17
GSE26890	GPL570	T_cell	CD8_positive_alpha_beta_T_cell	10
GSE26928	GPL570	T_cell	CD4_positive_alpha_beta_T_cell	8
GSE27337	GPL6884	T_cell	CD8_positive_alpha_beta_T_cell	48
GSE27427	GPL6106	granulocyte	neutrophil	47
GSE27694_GPL6480	GPL6480	hematopoietic_progenitor	hematopoietic_progenitor	14
GSE2816	GPL570	monocyte	CD14_positive_monocyte	6
GSE28454	GPL6883	monocyte	CD14_positive_monocyte	76
GSE28490	GPL570	monocyte	CD14_positive_monocyte	10
GSE28490	GPL570	B_cell	global_B_cell	5
GSE28490	GPL570	T_cell	CD4_positive_alpha_beta_T_cell	5
GSE28490	GPL570	natural_killer_cell	CD56bright_natural_killer_cell	5
GSE28490	GPL570	T_cell	CD8_positive_alpha_beta_T_cell	5
GSE28490	GPL570	granulocyte	eosinophil	4
GSE28490	GPL570	myeloid_dendritic_cell	myeloid_dendritic_cell	5
GSE28490	GPL570	granulocyte	neutrophil	3
GSE28490	GPL570	plasmacytoid_dendritic_cell	plasmacytoid_dendritic_cell	5
GSE28491	GPL570	B_cell	global_B_cell	5
GSE28491	GPL570	monocyte	CD14_positive_monocyte	5
GSE28491	GPL570	T_cell	CD4_positive_alpha_beta_T_cell	5
GSE28491	GPL570	granulocyte	eosinophil	3
GSE28491	GPL570	natural_killer_cell	CD56bright_natural_killer_cell	5
GSE28491	GPL570	granulocyte	neutrophil	5
GSE28726	GPL570	T_cell	CD4_positive_alpha_beta_T_cell	8
GSE28726	GPL570	T_cell	global_T_cell	20
GSE29618	GPL3921	B_cell	global_B_cell	20
GSE29618	GPL3921	plasmacytoid_dendritic_cell	plasmacytoid_dendritic_cell	22
GSE29618	GPL3921	myeloid_dendritic_cell	myeloid_dendritic_cell	20
GSE30153	GPL570	B_cell	global_B_cell	26
GSE32988	GPL6480	T_cell	CD4_positive_alpha_beta_T_cell	24
GSE32988	GPL6480	T_cell	CD8_positive_alpha_beta_T_cell	24
GSE34156	GPL570	monocyte	CD14_positive_monocyte	45
GSE34252	GPL4133	T_cell	CD4_positive_alpha_beta_T_cell	9
GSE35179	GPL6480	monocyte	CD14_positive_monocyte	10
GSE35330	GPL570	natural_killer_cell	CD56bright_natural_killer_cell	24
GSE35340	GPL570	myeloid_dendritic_cell	myeloid_dendritic_cell	14
GSE35340	GPL570	plasmacytoid_dendritic_cell	plasmacytoid_dendritic_cell	3
GSE35457	GPL10558	monocyte	CD14_positive_monocyte	6
GSE35457	GPL10558	monocyte	CD16_positive_monocyte	12
GSE35457	GPL10558	plasmacytoid_dendritic_cell	plasmacytoid_dendritic_cell	4
GSE35457	GPL10558	myeloid_dendritic_cell	myeloid_dendritic_cell	27
GSE35590	GPL5175	granulocyte	neutrophil	16
GSE36907_GPL570	GPL570	B_cell	global_B_cell	5
GSE36907_GPL570	GPL570	B_cell	memory_B_cell	19
GSE36907_GPL570	GPL570	B_cell	naive_B_cell	12
GSE36907_GPL6244	GPL6244	B_cell	global_B_cell	10
GSE37128	GPL6883	myeloid_dendritic_cell	myeloid_dendritic_cell	23
GSE37128	GPL6883	plasmacytoid_dendritic_cell	plasmacytoid_dendritic_cell	17
GSE37416	GPL570	granulocyte	neutrophil	48
GSE37573	GPL201	B_cell	global_B_cell	104
GSE3882	GPL3110	T_cell	CD4_positive_alpha_beta_T_cell	59
GSE39411	GPL570	B_cell	global_B_cell	152
GSE39889	GPL570	granulocyte	neutrophil	16
GSE41915_GPL570	GPL570	natural_killer_cell	CD56bright_natural_killer_cell	24
GSE42051	GPL5175	T_cell	CD8_positive_alpha_beta_T_cell	8
GSE42088	GPL570	myeloid_dendritic_cell	myeloid_dendritic_cell	15
GSE42253	GPL570	T_cell	CD4_positive_alpha_beta_T_cell	2
GSE42253	GPL570	T_cell	CD8_positive_alpha_beta_T_cell	2
GSE42253	GPL570	natural_killer_cell	CD56bright_natural_killer_cell	2
GSE42922	GPL6480	T_cell	CD8_positive_alpha_beta_T_cell	16
GSE43484	GPL571	monocyte	CD14_positive_monocyte	6
GSE43525	GPL10558	granulocyte	neutrophil	23
GSE43856	GPL10558	granulocyte	neutrophil	32
GSE45113	GPL570	B_cell	memory_B_cell	18
GSE45535	GPL570	B_cell	global_B_cell	2
GSE45535	GPL570	granulocyte	neutrophil	2
GSE45535	GPL570	B_cell	plasma_cell	2
GSE45535	GPL570	T_cell	global_T_cell	2
GSE4588	GPL570	T_cell	CD4_positive_alpha_beta_T_cell	26
GSE4588	GPL570	B_cell	global_B_cell	23
GSE46062	GPL570	B_cell	global_B_cell	5
GSE4619	GPL570	hematopoietic_progenitor	hematopoietic_progenitor	66
GSE473_GPL96	GPL96	T_cell	CD4_positive_alpha_beta_T_cell	88
GSE49475	GPL13667	myeloid_dendritic_cell	myeloid_dendritic_cell	30
GSE5504	GPL570	monocyte	CD14_positive_monocyte	10
GSE55467	GPL16686	plasmacytoid_dendritic_cell	plasmacytoid_dendritic_cell	11
GSE56744	GPL10558	myeloid_dendritic_cell	myeloid_dendritic_cell	88
GSE59837	GPL7088	plasmacytoid_dendritic_cell	plasmacytoid_dendritic_cell	95
GSE62014	GPL18281	plasmacytoid_dendritic_cell	plasmacytoid_dendritic_cell	34
GSE65128	GPL10558	myeloid_dendritic_cell	myeloid_dendritic_cell	19
GSE65128	GPL10558	plasmacytoid_dendritic_cell	plasmacytoid_dendritic_cell	10
GSE65128	GPL10558	monocyte	CD14_positive_monocyte	7
GSE6691	GPL96	B_cell	global_B_cell	8
GSE6691	GPL96	B_cell	plasma_cell	5
GSE6740	GPL96	T_cell	CD4_positive_alpha_beta_T_cell	20
GSE6740	GPL96	T_cell	CD8_positive_alpha_beta_T_cell	20
GSE6751	GPL570	monocyte	CD14_positive_monocyte	59
GSE7158	GPL570	monocyte	CD14_positive_monocyte	26
GSE7497_GPL2507	GPL2507	T_cell	CD4_positive_alpha_beta_T_cell	28
GSE7497_GPL96	GPL96	T_cell	CD4_positive_alpha_beta_T_cell	16
GSE7547	GPL5104	monocyte	CD14_positive_monocyte	99
GSE7547	GPL5104	macrophage	macrophage_m0	52
GSE7547	GPL5104	hematopoietic_progenitor	hematopoietic_progenitor	38
GSE7571	GPL887	T_cell	CD4_positive_alpha_beta_T_cell	37
GSE7572	GPL887	T_cell	CD8_positive_alpha_beta_T_cell	37
GSE7638	GPL571	monocyte	CD14_positive_monocyte	160
GSE8507	GPL570	granulocyte	neutrophil	90
GSE8835	GPL96	T_cell	CD4_positive_alpha_beta_T_cell	34
GSE8835	GPL96	T_cell	CD8_positive_alpha_beta_T_cell	32
GSE935	GPL8300	granulocyte	neutrophil	63
GSE9801_GPL570	GPL570	monocyte	CD14_positive_monocyte	3
GSE9801_GPL570	GPL570	macrophage	macrophage_m0	3
GSE9801_GPL96	GPL96	monocyte	CD14_positive_monocyte	4
GSE9801_GPL96	GPL96	macrophage	macrophage_m0	4
GSE3720	GPL571	T_cell	gamma_delta_T_cell	12
GSE19067	GPL570	T_cell	gamma_delta_T_cell	3
GSE27291	GPL570	T_cell	gamma_delta_T_cell	12
GSE12195	GPL570	B_cell	naive_B_cell	5
GSE12195	GPL570	B_cell	memory_B_cell	5
GSE13411	GPL96	B_cell	naive_B_cell	2
GSE13411	GPL96	B_cell	memory_B_cell	4
GSE13411	GPL96	B_cell	plasma_cell	2
GSE24919_GPL10191	GPL10191	B_cell	global_B_cell	8
GSE24919_GPL10191	GPL10191	B_cell	plasma_cell	8
GSE24919_GPL10191	GPL10191	B_cell	memory_B_cell	8
GSE24919_GPL10191	GPL10191	B_cell	naive_B_cell	12
GSE12366	GPL570	B_cell	global_B_cell	3
GSE12366	GPL570	B_cell	plasma_cell	3
GSE12366	GPL570	B_cell	naive_B_cell	3
GSE12366	GPL570	B_cell	memory_B_cell	3
GSE64028	GPL570	B_cell	memory_B_cell	10
GSE64028	GPL570	B_cell	naive_B_cell	5
GSE24759	GPL4685	granulocyte	basophil	6
GSE24759	GPL4685	B_cell	naive_B_cell	5
GSE24759	GPL4685	B_cell	memory_B_cell	5
GSE24759	GPL4685	plasmacytoid_dendritic_cell	plasmacytoid_dendritic_cell	5
GSE24759	GPL4685	myeloid_dendritic_cell	myeloid_dendritic_cell	5
GSE24759	GPL4685	granulocyte	eosinophil	5
GSE24759	GPL4685	granulocyte	neutrophil	8
GSE24759	GPL4685	hematopoietic_progenitor	hematopoietic_progenitor	14
GSE24759	GPL4685	natural_killer_cell	CD56dim_natural_killer_cell	4
GSE24759	GPL4685	T_cell	global_T_cell	4
GSE24759	GPL4685	T_cell	CD8_positive_alpha_beta_T_cell	24
GSE24759	GPL4685	T_cell	CD4_positive_alpha_beta_T_cell	21
GSE64664_GPL10558	GPL10558	granulocyte	basophil	79
GSE64664_GPL6883	GPL6883	granulocyte	basophil	33
GSE2113	GPL96	B_cell	plasma_cell	52
GSE2912	GPL96	B_cell	plasma_cell	50
GSE25913	GPL6102	monocyte	CD14_positive_monocyte	8
GSE25913	GPL6102	monocyte	CD16_positive_monocyte	16
GSE66936	GPL570	monocyte	CD16_positive_monocyte	17
GSE66936	GPL570	monocyte	CD14_positive_monocyte	4
GSE25505	GPL6254	monocyte	CD14_positive_monocyte	2
GSE25505	GPL6254	monocyte	CD16_positive_monocyte	2
GSE18565	GPL570	monocyte	CD14_positive_monocyte	3
GSE18565	GPL570	monocyte	CD16_positive_monocyte	3
GSE16836	GPL570	monocyte	CD14_positive_monocyte	4
GSE16836	GPL570	monocyte	CD16_positive_monocyte	4
GSE4571_GPL96	GPL96	T_cell	CD4_positive_alpha_beta_T_cell	4
GSE25087	GPL570	T_cell	CD4_positive_alpha_beta_T_cell	12
GSE59786	GPL570	T_cell	CD4_positive_alpha_beta_T_cell	40
GSE15390	GPL2507	T_cell	CD4_positive_alpha_beta_T_cell	40
GSE13017_GPL96	GPL96	T_cell	CD4_positive_alpha_beta_T_cell	12
GSE24634	GPL96	T_cell	CD4_positive_alpha_beta_T_cell	15
GSE63327	GPL570	T_cell	CD4_positive_alpha_beta_T_cell	4
GSE64176	GPL6244	T_cell	CD4_positive_alpha_beta_T_cell	124
GSE36476	GPL96	T_cell	CD4_positive_alpha_beta_T_cell	32
GSE35601	GPL6244	T_cell	CD4_positive_alpha_beta_T_cell	4
GSE13306	GPL1261	T_cell	CD4_positive_alpha_beta_T_cell	6
GSE61697	GPL570	T_cell	CD4_positive_alpha_beta_T_cell	24
GSE51540	GPL16268	T_cell	CD4_positive_alpha_beta_T_cell	18
GSE43005	GPL14550	T_cell	CD4_positive_alpha_beta_T_cell	24
GSE60678	GPL14550	T_cell	CD4_positive_alpha_beta_T_cell	48
GSE60679	GPL17077	T_cell	CD4_positive_alpha_beta_T_cell	40
GSE49703	GPL6244	T_cell	CD4_positive_alpha_beta_T_cell	8
GSE54627	GPL11532	T_cell	CD4_positive_alpha_beta_T_cell	30
GSE50390	GPL10558	T_cell	CD4_positive_alpha_beta_T_cell	5
GSE66384	GPL570	T_cell	CD4_positive_alpha_beta_T_cell	14
GSE50391	GPL10558	T_cell	CD4_positive_alpha_beta_T_cell	24
GSE19888	GPL571	granulocyte	MAST_cell	12
GSE4906	GPL1708	granulocyte	MAST_cell	6
GSE3982	GPL96	granulocyte	eosinophil	3
GSE3982	GPL96	granulocyte	MAST_cell	4
GSE3982	GPL96	myeloid_dendritic_cell	myeloid_dendritic_cell	2
GSE3982	GPL96	granulocyte	neutrophil	3
GSE3982	GPL96	B_cell	global_B_cell	2
GSE3982	GPL96	granulocyte	basophil	2
GSE3982	GPL96	T_cell	CD4_positive_alpha_beta_T_cell	8
GSE1848_GPL96	GPL96	granulocyte	MAST_cell	3
GSE18686	GPL6947	macrophage	macrophage_m0	5
GSE18686	GPL6947	macrophage	macrophage_m1	18
GSE18686	GPL6947	macrophage	macrophage_m2	6
GSE36537	GPL6480	macrophage	macrophage_m1	3
GSE36537	GPL6480	macrophage	macrophage_m2	3
GSE36537	GPL6480	macrophage	macrophage_m0	3
GSE35449	GPL6947	macrophage	macrophage_m0	7
GSE35449	GPL6947	macrophage	macrophage_m2	7
GSE35449	GPL6947	macrophage	macrophage_m1	7
GSE5099	GPL96	macrophage	macrophage_m0	3
GSE5099	GPL96	macrophage	macrophage_m1	3
GSE5099	GPL96	macrophage	macrophage_m2	3
