# Supplementary material for: Leveraging heterogeneity across multiple datasets increases cell-mixture deconvolution accuracy and reduces biological and technical biases
Source: Nat Commun. 2018 Nov 9;9:4735. doi: 10.1038/s41467-018-07242-6 (PMC6226523; doi:10.1038/s41467-018-07242-6)
Supplement: Supplementary file 5 — Supplementary Data 2 [file 41467_2018_7242_MOESM5_ESM.xlsx]

## Sheet: immunStates matrix
immunoStates blood cell matrix
Gene	CD14_positive_monocyte	CD16_positive_monocyte	CD4_positive_alpha_beta_T_cell	CD56bright_natural_killer_cell	CD56dim_natural_killer_cell	CD8_positive_alpha_beta_T_cell	MAST_cell	basophil	eosinophil	gamma_delta_T_cell	hematopoietic_progenitor	macrophage_m0	macrophage_m1	macrophage_m2	memory_B_cell	myeloid_dendritic_cell	naive_B_cell	neutrophil	plasma_cell	plasmacytoid_dendritic_cell
ABCA5	18.3574	10.1051	43.0817	63.346	73.0765	48.0773	29.5977	25.896	79.506	39.5053	26.245	25.2007	24.6309	24.9615	32.7154	25.8035	27.6525	26.229	38.1763	39.972
ABCB1	13.468	10.7677	34.8906	145.814	119.908	57.4776	17.7392	20.1292	9.89406	64.5625	48.1835	25.3291	15.4641	13.567	22.4714	16.5373	72.4009	23.3278	14.9636	24.6309
ABHD5	62.8786	62.1846	42.7999	39.9636	72.5113	32.9409	36.5036	305.904	45.1452	37.2702	29.4353	42.2796	108.259	85.5108	31.0796	48.1086	24.3728	160.348	20.9115	43.0561
ACSM3	16.6746	20.6028	28.5598	22.3762	15.9214	26.5711	141.219	29.8716	32.4086	16.1313	64.5055	19.4009	17.9352	17.6798	21.2419	16.4921	22.0782	26.2592	23.3558	25.0397
ADAM19	59.0135	25.4439	75.9289	27.9261	24.4258	40.2563	17.3582	101.632	238.445	54.9049	25.0867	27.3223	36.5126	33.1125	101.233	71.1653	144.982	83.521	78.2557	50.6704
ADAMTS5	21.412	7.78094	13.7615	15.1442	16.7985	11.2836	14.1321	9.32393	25.8666	10.717	8.14464	10.3787	10.081	9.47277	13.9694	12.4763	15.664	16.4108	14.9177	17.5347
ADI1	175.234	280.821	101.859	66.9854	91.4976	65.1564	228.945	70.2346	429.764	154.02	506.489	277.964	48.6165	79.644	167.629	95.0874	112.141	121.673	283.592	96.2212
AGPAT5	60.8748	34.4774	59.896	42.9778	37.8346	61.0887	138.774	62.6421	29.5464	103.105	225.821	118.055	50.1	42.4978	69.7307	33.0068	89.4021	26.8343	42.1447	37.6255
ALAS1	72.4812	49.8167	50.1665	49.9339	71.5416	54.2315	91.2762	54.996	116.398	227.115	109.914	135.253	87.2836	64.2731	64.5551	69.648	51.9939	74.6561	63.55	36.4148
ALPL	20.8884	16.1838	20.8067	19.683	17.3699	19.4364	12.2249	13.3522	10.6101	16.5214	11.6687	22.7311	16.6501	16.2595	23.7665	16.4226	31.6477	176.086	20.9035	32.3883
ANK3	20.0376	20.5722	43.8899	23.2815	20.9452	33.5107	21.7143	32.7253	17.4846	43.2805	21.1435	19.3737	17.3831	16.6237	36.2942	28.8812	16.5101	26.1861	18.2825	71.2295
ANXA3	16.3709	10.7583	13.8532	20.1181	11.5602	12.2531	20.3588	44.421	16.0594	10.9351	43.3153	23.2597	11.5427	8.37553	14.0431	24.7796	11.0067	221.182	14.9485	21.947
AOC2	18.7284	24.8946	21.7657	22.608	22.7854	16.9685	23.6141	24.2183	22.5533	21.007	10.8879	21.0986	20.5214	18.4009	18.5479	18.2121	24.4229	64.0479	23.5163	23.3996
APOBEC3A	201.282	214.164	37.0979	35.0973	48.44	22.5956	16.0804	112.711	121.954	25.0041	30.1266	65.7085	263.132	37.6127	13.5644	30.4156	15.7392	462.738	16.3599	19.9319
APOBEC3G	73.8577	128.71	77.5858	123.786	162.795	148.214	49.6623	60.1089	31.5425	115.971	90.6102	49.1977	114.312	47.0785	112.678	97.1912	143	72.0546	60.3738	108.051
APOE	15.8841	13.1898	21.4262	19.7947	32.429	18.7958	28.7127	11.3162	20.7997	13.5942	46.3646	538.858	770.981	468.986	21.0866	30.9709	20.2209	19.7299	21.628	41.5551
ARID4A	57.5641	74.4111	73.9356	70.0116	357.439	91.2636	43.1172	94.8553	202.356	74.5351	87.1613	38.9001	62.1148	77.4476	70.0777	88.477	88.7818	131.75	33.6914	32.5544
ARNT2	13.1948	12.8679	13.8846	14.6278	12.6349	12.2707	18.5625	14.9814	8.27874	7.74132	15.9934	21.7571	16.3742	9.57532	10.1022	19.9348	9.17349	15.619	19.1448	146.934
ASGR1	140.6	272.63	36.8322	17.0398	25.3879	25.5063	25.4143	21.6267	12.4886	8.15805	28.0632	53.4019	81.9023	96.5472	13.5795	58.3803	15.0457	26.2243	14.2376	21.3877
ASGR2	142.259	51.1043	31.0865	19.5604	25.7932	21.3362	25.9752	16.724	12.8936	12.3897	31.6296	16.9995	30.692	66.2225	14.1856	60.0455	15.2292	26.8269	18.6514	13.9061
ASRGL1	74.4118	68.9281	25.0296	24.3827	30.2676	25.8688	68.675	98.7185	114.874	28.7064	105.598	145.314	31.9707	45.7224	29.1164	27.1648	26.0441	55.1598	67.1224	25.8407
ATP2A1	14.1596	11.7738	17.0367	19.7696	12.2784	17.74	19.5149	12.2373	11.3819	15.6025	10.2677	17.1882	14.1532	13.1666	20.0587	15.5011	17.0398	18.4362	21.677	65.427
ATP2B1	88.3565	109.453	68.6292	52.512	302.793	76.4957	50.9074	63.1149	97.1408	81.7514	81.959	25.3262	40.3215	63.084	123.289	101.994	71.1406	194.134	29.3191	23.9819
BEX1	22.8823	20.7223	30.1489	25.4256	17.0544	28.772	79.5514	45.8416	31.5543	25.7763	426.884	24.3783	18.2106	16.8601	20.0398	22.4123	24.4077	57.4798	31.4977	18.3505
BMX	16.5115	16.4428	13.5906	16.4427	10.7061	12.1918	14.9698	31.5891	17.9717	9.55078	15.9462	21.5957	14.9787	13.8112	12.9685	16.6404	17.9384	76.4166	19.7556	28.4305
C1QA	37.0253	191.813	20.0154	16.7974	20.8158	15.0834	28.9447	26.4183	13.9438	13.0954	66.1369	217.748	183.455	174.397	14.7688	49.5383	15.2137	18.4919	39.7622	42.5093
C1QB	32.6714	132.232	22.5348	18.7839	19.9794	14.0916	23.7006	9.38931	20.5616	18.3139	68.5146	205.125	760.98	415.592	14.1425	50.6051	16.1739	22.0531	34.8155	22.4774
CA4	20.2725	24.5694	21.2571	20.4065	23.1546	21.4646	12.6561	33.0261	30.3535	16.8219	14.8443	35.9077	23.7859	24.44	19.0197	21.9881	15.6465	155.654	15.1334	33.5792
CACNA2D3	93.2218	40.964	22.5188	19.8411	20.092	13.1644	11.71	8.64955	15.2457	15.9168	20.8047	27.8238	14.9961	16.4572	10.836	46.4075	11.4237	15.5328	8.62016	20.4953
CALB2	21.3093	18.1289	18.5913	26.8109	18.0055	19.8749	501.989	20.0738	10.4743	26.8327	16.1464	15.2713	19.9185	17.7729	15.9647	28.1509	15.7217	35.2626	30.5582	22.5273
CALML4	69.7699	98.796	41.2176	32.3054	31.6351	27.8048	20.5622	42.8612	13.282	25.3203	27.9431	34.4195	52.9532	61.126	25.996	41.9161	20.0035	35.7854	41.0223	25.3457
CAMK4	13.6187	14.2367	96.2729	22.4972	20.3219	102.392	12.405	12.8965	14.633	57.9916	8.4472	20.0555	10.5684	9.46118	22.8311	14.9281	20.4245	27.8958	18.2345	11.7261
CASP1	447.355	368.523	95.6657	130.714	197.498	137.932	38.8121	153.045	155.71	180.32	115.819	31.9677	227.56	128.463	120.613	197.825	105.069	261.43	76.8837	14.6664
CCR2	164.884	30.2653	37.0975	26.6585	14.5074	33.3234	18.7249	55.9502	39.9429	62.5404	23.7862	20.9359	19.0113	26.253	51.9703	33.2338	19.0047	37.5923	151.157	26.6577
CCR3	19.6876	14.3092	20.646	19.7297	12.7434	18.5486	18.5893	208.762	764.795	19.6077	13.9165	30.1689	13.9441	15.4108	13.7897	14.4845	14.0982	191.305	16.0196	25.8214
CD14	1218.86	463.363	79.328	52.5928	25.5034	23.9849	34.1053	34.1645	12.6743	8.76849	64.7631	358.84	1312.16	544.112	12.3387	125.586	13.0347	507.337	23.8173	23.9556
CD160	17.3645	18.282	26.3625	228.633	339.548	107.509	11.7656	15.0281	23.2649	81.4094	12.2894	15.0613	15.1992	17.1912	28.0929	13.877	40.3386	31.861	21.776	20.595
CD163	163.394	51.9671	29.829	29.0672	12.7378	15.5922	21.5855	17.0606	17.7078	9.6994	52.1249	288.057	323.425	326.252	14.8801	62.3903	16.1981	32.6102	21.0172	18.9786
CD19	26.014	20.2784	29.5646	21.8561	22.8622	22.8091	37.4761	13.2504	19.9263	13.8234	32.2807	48.4466	30.0321	30.3719	351.205	17.8635	609.434	32.7281	46.4598	17.4569
CD1D	259.027	195.654	44.9664	23.1777	58.4551	17.7008	9.20569	16.1154	15.4904	8.32802	19.2983	20.1158	34.0515	24.1848	65.3959	43.3933	79.0192	45.7623	66.4471	18.1969
CD1E	24.6332	25.2736	19.3258	17.789	16.8941	14.5596	24.6452	24.4737	13.074	12.0016	14.459	20.7767	22.4791	79.3997	12.2674	92.7172	15.3356	20.6377	12.6012	32.3675
CD207	17.8246	20.7811	17.7918	14.2915	12.5339	15.8287	18.329	17.3094	9.85226	14.9681	12.2065	24.5922	11.7359	15.3693	16.0297	68.2635	15.5333	29.9601	20.1724	22.4225
CD209	26.157	24.7151	21.5115	25.0665	20.1997	19.5158	26.9946	11.9137	19.6247	17.9973	17.3624	139.454	180.567	642.843	20.1433	29.1567	21.5625	32.416	29.7274	23.4669
CD38	39.0693	52.9514	51.93	125.89	115.32	48.6053	32.6692	26.891	29.3004	84.6312	137.123	31.7559	341.629	31.6031	39.3803	57.6072	46.4931	34.5849	950.493	83.3318
CD3D	33.2707	23.3003	494.47	61.5937	56.3321	989.482	13.4035	15.8343	27.18	1734.68	26.4511	9.84916	19.4498	16.652	18.9198	22.407	18.324	53.1723	31.4905	36.9328
CD3E	28.9531	23.4279	297.212	91.5206	54.4507	313.252	24.7799	16.1872	20.5155	306.614	23.1511	31.3083	18.6638	19.6041	25.7806	14.7189	29.7332	36.6655	63.8093	28.3559
CD3G	20.0365	17.3635	292.029	47.0952	52.7273	510.883	12.995	17.1538	12.5598	243.07	15.1058	20.4438	12.8008	14.3685	17.2106	17.7097	15.6071	28.2171	20.5174	21.8578
CD4	74.7161	90.3824	120.566	31.7692	22.4986	21.5735	15.1994	13.1779	23.7392	11.8134	27.555	116.569	105.572	152.734	15.6277	36.8461	19.1921	30.5916	18.9809	35.2054
CD40LG	21.3162	23.735	111.29	32.1835	9.46063	27.3365	22.8354	11.0905	14.2632	47.0826	30.5448	16.341	13.3792	13.9212	14.012	14.1913	15.7946	22.2364	22.234	45.8857
CD79A	39.9746	31.6615	50.4189	34.1414	27.9037	44.2835	21.8708	26.1381	32.7671	27.1254	51.3021	53.3676	34.0868	35.9904	517.515	24.7806	895.117	47.6044	215.042	22.4951
CD8A	31.2988	17.3056	36.4673	229.304	120.385	1501.62	30.6001	18.2681	24.9116	75.7409	24.0047	23.927	18.0866	18.9819	21.0771	28.0474	23.0011	67.5953	30.5665	21.2408
CDC14B	24.9812	15.0396	38.4727	39.4601	26.2856	32.8022	16.7402	65.0548	39.1872	24.3704	24.3899	52.0233	19.0403	14.9042	26.7089	23.949	19.2443	30.7748	24.2753	20.8791
CDC42EP4	56.9559	176.248	32.8987	28.9205	36.2027	24.3429	30.3428	192.871	28.9653	18.4021	37.7268	68.1794	118.31	86.2836	18.1444	81.3677	14.6339	50.405	27.5686	73.2664
CDK2AP2	79.1789	127.565	90.9673	96.7171	91.067	92.5763	55.1289	102.083	68.1989	138.956	60.64	86.2017	50.3373	53.6023	82.8437	116.857	79.9658	66.7507	200.239	111.192
CDKN1C	50.6999	252.43	35.6695	23.8845	69.5986	23.3895	25.0266	42.4449	17.0154	11.8344	38.3716	18.6595	23.5383	22.0669	15.0124	24.4186	11.9442	41.9089	17.8965	12.2279
CDR2L	18.4975	18.0866	17.2327	21.7536	14.49	22.6917	19.7489	15.3738	9.91106	11.5394	17.6202	25.4365	23.8442	76.2879	18.107	29.9477	21.1013	17.1715	13.3405	27.8438
CEACAM1	24.4162	40.6134	38.128	29.727	19.3164	28.0967	46.6543	211.681	74.6071	35.2609	22.9542	43.5078	32.4984	24.8176	30.4489	16.5549	28.8654	123.618	40.7098	39.0986
CEACAM3	34.8332	71.065	22.7043	20.3028	41.094	23.498	23.9152	23.0976	18.8392	27.0764	21.9165	23.9529	23.5475	22.9946	25.4225	21.4855	31.902	152.199	41.5757	25.4042
CECR1	539.879	430.327	158.827	137.215	250.315	164.653	24.6668	61.1575	124.934	201.113	197.316	138.017	145.088	179.203	198.745	177.432	249.73	58.3119	847.943	143.859
CES1	144.504	41.9523	30.7629	22.7879	62.2736	24.9917	25.3866	14.6386	29.5638	17.7626	19.8015	55.0708	83.8482	43.6479	14.9562	58.4603	13.4525	28.6856	16.196	34.8128
CETN1	21.4093	24.7303	19.1014	23.7118	8.91238	18.7008	24.7481	17.8586	17.0834	21.3964	16.2063	24.6371	13.746	15.4295	19.4465	16.6249	24.8957	32.8344	43.2165	30.6771
CFB	28.7261	28.7806	17.2293	17.6712	17.6663	15.2689	12.279	18.7363	14.3344	10.9849	20.0202	40.0381	468.54	64.5095	15.8768	38.2657	12.1424	18.749	20.8573	20.2615
CHMP7	84.9302	83.5042	148.41	54.1482	62.9564	123.659	52.5579	60.7899	73.1874	117.518	161.376	99.1482	45.4145	42.6746	197.109	60.2611	268.494	69.6298	60.8352	44.6013
CHST7	86.8226	294.562	60.4908	33.75	81.5821	43.82	20.6043	36.1364	12.7229	49.284	22.1818	146.826	129.465	145.296	16.8805	178.94	12.1932	186.548	21.1365	101.531
CIB2	22.8383	23.8657	24.672	20.8215	11.2094	26.0205	23.3615	23.1429	16.9889	19.894	30.0671	21.1657	24.8813	20.9055	24.703	22.75	21.0486	22.5885	31.6207	135.854
CIITA	36.1597	63.7977	25.2553	23.3254	26.2699	24.7456	24.4424	23.4745	29.737	25.4727	38.8666	67.7929	44.1762	57.1881	95.659	150.002	121.55	27.6347	18.8696	67.8443
CLCC1	35.9346	35.0591	40.7819	40.6036	57.9272	32.7275	39.1697	37.8668	36.7243	40.447	51.9667	54.6015	35.0556	32.9326	42.2478	51.8591	27.7892	26.139	41.9271	39.6874
CLCF1	48.0551	121.399	36.9327	43.741	68.0769	43.3157	41.3465	40.8018	58.8254	42.4951	42.7491	44.6829	74.8967	46.9684	42.8099	59.5721	61.4017	57.6687	47.7413	24.7145
CLEC4E	98.554	49.14	21.1189	24.7398	11.1372	17.2742	18.3684	27.8974	38.2336	19.4521	19.5162	56.0408	58.5377	20.1677	18.5856	31.4566	20.7041	280.008	23.367	23.4917
CLEC5A	97.5219	23.2598	19.9266	15.1611	10.2247	12.7426	17.2	18.9017	13.6396	9.61815	13.2965	191.765	109.755	39.8164	11.8648	61.6337	12.9829	56.2268	16.6905	27.5139
CLIC2	32.7534	43.3249	16.4041	17.9288	14.5343	10.7299	10.7789	22.1615	10.937	18.0556	62.8222	63.6522	73.0832	124.12	8.61158	202.964	7.46839	26.3459	49.9556	43.3983
CNNM1	18.8015	17.6103	21.8796	24.5332	20.5188	22.1355	15.2341	22.2219	29.199	19.5414	15.5883	17.4535	28.0615	29.6053	17.6656	16.4153	19.6179	30.3938	22.6215	107.847
CNOT1	140.85	83.8349	139.182	81.2724	228.662	127.628	138.549	122.761	131.01	176.347	109.884	108.738	82.1602	94.4984	230.835	100.364	260.317	102.931	220.038	69.8515
COL4A3	12.44	11.2567	16.1381	17.4947	19.1242	13.9781	10.7591	12.1733	10.7036	11.4698	10.0424	18.2268	11.538	11.4082	38.9889	13.2842	19.2958	17.2886	16.3965	24.6565
CP	13.2038	11.0452	13.8373	21.3407	14.082	11.3697	8.55927	10.4029	21.4982	13.4851	14.2422	18.5048	26.8313	13.1882	20.7094	13.83	17.0036	18.1157	21.6811	90.8402
CRISPLD2	180.238	53.0309	32.2932	27.3219	20.6001	17.611	28.4525	194.886	33.9775	14.7837	23.0123	49.7327	78.6757	22.9168	23.7618	22.4276	19.1955	138.21	31.7731	13.1036
CRLF2	27.2574	19.6782	18.0793	19.1554	11.4034	17.8611	29.5219	57.2414	24.165	14.4116	20.3466	37.1447	17.5495	15.3619	13.6689	97.0863	16.0327	28.6098	28.331	30.2513
CSTA	574.747	401.801	29.4847	36.7829	61.115	24.4965	33.4081	18.1244	85.1898	16.8598	205.593	34.6517	97.2224	85.5736	15.3595	165.527	17.2596	293.751	28.2778	15.4424
CTLA4	19.2157	20.2542	129.836	21.21	16.7611	41.0569	15.86	13.4669	13.3441	39.6954	15.8449	24.1889	18.0045	18.6415	18.3307	28.7376	16.3913	21.0892	20.3503	16.4778
CXCL10	87.9219	115.472	31.6682	48.7545	10.56	23.551	27.6099	28.171	21.5373	35.8663	38.6337	28.3336	950.986	24.6537	19.4138	88.438	20.907	43.3584	32.7052	94.7495
CXCL9	34.9399	34.9841	20.3122	38.272	13.8158	20.7782	12.5904	8.46243	20.0207	23.7675	27.4045	19.7885	557.825	26.5171	19.5858	30.8488	22.0753	31.4544	30.6977	41.3752
CYCS	85.0249	69.6707	102.716	66.271	316.594	187.028	504.803	65.0922	66.8566	243.602	170.508	47.7833	56.3536	70.4242	171.662	90.5037	174.877	36.0905	740.952	59.6402
CYP2B6	14.4654	14.2729	16.0221	23.6974	15.9673	16.2172	14.0076	13.7174	31.5758	17.4294	10.7863	13.671	12.7815	12.6312	21.6956	17.3155	24.0024	23.3061	15.4473	83.5291
CYP4F3	22.8591	16.1655	17.0608	16.2584	14.2159	12.5558	16.8349	22.1167	30.5826	21.7783	10.2522	30.9901	14.9127	10.6636	12.268	15.5561	13.2115	436.973	16.1217	34.57
CYSLTR1	43.0472	110.023	61.8798	52.0174	43.0709	17.8848	8.08626	59.1553	106.108	19.3087	44.605	32.6299	47.6646	52.2696	70.704	43.0255	62.6963	114.475	13.5649	51.9795
DEFB1	29.6263	18.6312	16.8286	22.3575	7.82483	18.9285	18.4232	14.9717	15.7601	14.8458	17.8241	18.8085	51.5535	16.5439	14.8663	21.3307	15.8558	26.4204	18.331	25.3966
DENND3	92.1793	205.56	45.522	84.5478	98.6721	42.4202	19.7726	233.792	138.469	70.3614	58.2952	77.2629	75.5965	51.2396	82.4976	87.4668	122.082	229.285	102.726	17.9257
DPYD	164.62	100.812	77.8057	68.7208	111.486	51.217	24.7287	99.293	30.0376	61.2624	36.6649	58.0412	136.568	160.422	27.5297	57.5771	41.312	80.1451	23.1393	12.4748
DUSP4	20.8832	12.0025	58.7819	37.9355	31.8252	47.9646	190.318	11.3661	18.077	214.321	16.696	30.5289	15.6192	15.879	47.2475	46.1564	21.6728	17.3388	33.7209	24.6966
DYSF	201.021	108.329	31.6158	63.8664	28.2363	33.27	33.2365	29.9327	26.0681	32.7499	54.1517	52.3555	81.3188	62.8473	16.8516	35.4599	17.9161	379.775	34.1003	28.8375
EDN1	25.9245	30.1319	21.8718	22.5898	18.9944	19.5585	24.8172	24.7534	21.7279	18.7998	22.7429	29.6705	222.128	41.4515	19.1987	23.2453	19.6607	66.1014	25.4197	48.4699
EIF1	521.026	1362.37	864.035	282.292	1474.14	1022.24	230.781	2161.61	444.297	461.222	622.95	634.957	1127.39	1147.81	665.302	1023.57	751.331	352.83	771.088	93.6862
ELSPBP1	25.9681	24.753	21.98	19.9697	14.7466	18.0345	68.7495	8.24601	23.023	25.3852	17.5754	43.1863	12.4178	9.09757	18.8536	13.6095	22.365	29.211	35.2969	40.7531
EMILIN2	139.41	355.186	61.4125	40.9494	51.9817	42.8441	20.5029	743.474	31.5292	20.555	62.2987	345.678	559.149	596.84	29.1091	372.092	27.8856	69.9614	23.2478	137.162
ESPL1	36.545	29.303	34.8308	32.2453	18.4808	34.3355	75.4298	32.1529	23.0286	138.286	98.4668	52.5333	51.7492	49.8551	40.2956	34.0612	35.6217	43.949	44.3695	81.5401
EVL	109.132	576.525	483.668	344.946	316.954	475.782	88.9893	430.966	171.077	329.151	123.671	200.463	325.233	792.526	172.887	272.52	312.392	75.344	42.6464	77.8175
FARS2	43.7071	90.7937	68.9149	63.2905	37.8869	57.6368	34.5576	52.9529	18.4435	40.0554	83.5125	59.8858	71.5024	62.2775	56.5135	68.4676	65.401	30.8696	43.6349	56.0814
FBLN1	18.2922	19.6913	17.4634	15.493	17.4045	16.2671	19.2791	14.2276	14.3347	15.6314	18.2402	19.5585	14.4031	14.1238	18.8607	21.8956	16.9767	22.5432	25.8474	66.3234
FCHO1	43.8518	97.1821	69.789	46.4358	33.0635	54.1602	38.8412	46.1618	27.0321	42.9568	42.8914	42.1681	52.1144	67.1948	54.8574	36.2547	70.9145	78.9877	23.6107	47.506
FCN1	2067.53	3371.83	111.867	64.3693	99.4485	37.5531	24.1205	66.0613	28.8642	18.1641	92.535	195.243	507.278	357.451	19.6101	197.351	21.7873	317.46	39.8368	16.9777
FGFR3	13.1808	10.8344	16.1624	16.4169	26.7622	16.2725	18.8626	19.9968	37.2818	12.8532	16.2942	19.3834	21.1964	20.9016	12.5702	22.9841	12.2882	19.3168	16.811	87.7974
FGR	877.052	1154.68	67.6245	240.972	321.317	85.7073	48.7953	111.701	429.903	66.5269	80.5547	120.304	230.897	224.091	104.505	236.859	104.649	561.176	23.6656	36.2511
FKBP11	54.5705	68.4018	152.212	250.151	306.667	232.519	40.362	100.765	26.1038	379.398	146.051	34.7418	56.9847	49.7784	103.402	81.8311	55.7007	68.0676	1555.16	59.767
FLT4	17.9605	16.1121	24.1919	21.6484	25.1105	26.1114	13.3565	10.9724	16.273	19.9174	16.5053	22.9343	9.05713	10.3527	20.7651	16.0881	23.7867	21.2606	12.4497	27.4943
FMO5	43.1615	35.328	20.2049	31.1998	17.611	15.0047	32.1104	42.9535	22.9828	12.8416	20.3359	20.9804	25.9033	24.7398	18.6655	17.7657	24.4988	24.9946	12.0487	21.9147
FST	21.6656	12.1672	21.2463	19.684	19.5519	20.4174	81.7607	14.7813	27.4524	18.097	19.823	18.6291	38.9607	35.1749	18.0261	19.5586	17.2673	21.7462	26.5347	53.5963
FSTL1	18.2019	8.01158	15.9974	12.8356	14.0671	15.8962	25.6824	10.4999	21.7871	17.8105	49.6611	15.4385	16.64	14.0253	14.8387	23.4836	16.3625	26.1011	27.3297	22.5024
FUT3	21.8981	19.4687	18.1615	20.197	17.9092	16.9923	14.642	10.9354	17.6909	17.4398	16.4678	33.8175	14.1303	15.8781	19.7209	16.4873	22.8931	27.6818	32.1139	182.627
FXYD6	84.7613	41.8713	23.4023	20.8213	32.3337	17.4009	15.2969	9.8079	12.5058	11.8787	55.503	66.6027	71.3402	36.165	15.0816	27.0417	18.4051	23.1262	23.2412	58.1044
GAS7	130.036	88.1507	27.361	52.7203	71.711	28.7045	50.4829	22.6962	35.8755	34.5482	33.6497	69.7831	43.7439	56.949	32.3129	57.6012	37.7226	102.087	28.9121	38.0518
GATA2	37.1031	23.3806	24.5022	23.4772	22.8386	26.63	84.0981	900.911	48.7065	29.9236	120.547	41.4577	13.725	11.8631	26.18	17.3218	27.0505	43.4825	42.2983	26.7473
GBP1	150.021	138.438	131.711	130.095	137.688	168.876	54.1959	35.006	38.5493	136.632	52.6037	29.2741	896.719	71.2732	57.5693	138.501	52.161	201.598	23.0812	13.0787
GCH1	270.793	293.785	132.165	216.029	718.896	195.894	72.6469	70.4947	70.9284	815.917	223.564	19.6317	137.262	19.5171	217.044	73.2153	200.019	144.962	39.5716	39.5325
GFOD1	66.1388	159.471	44.0151	185.503	80.937	59.6622	103.991	57.2671	160.117	76.9879	98.618	116.702	85.0442	121.4	83.5869	66.5104	67.2753	105.563	92.312	39.9459
GIMAP4	522.16	534.029	355.507	444.565	337.511	328.983	11.1236	23.4877	22.4124	132.887	58.6668	374.961	396.819	166.155	14.8271	67.4303	14.0416	263.692	11.9383	16.5568
GJB1	30.0153	27.6281	20.9039	19.6994	19.8764	26.2868	22.8757	16.6367	23.8566	22.4867	33.2434	29.3804	22.3996	24.0525	24.606	21.8303	20.9971	39.8591	31.7911	213.207
GLRA1	15.1661	20.1964	17.164	19.584	12.1402	14.1829	19.3566	14.8042	22.0318	15.1324	10.8401	24.1321	10.249	10.4437	13.9332	14.7345	13.5585	23.2806	14.6117	19.1973
GLRX2	84.4528	85.0679	53.7671	66.5806	48.7873	57.4282	118.443	52.9735	58.1601	204.53	121.677	55.2912	74.5167	72.304	64.639	80.1374	35.1074	76.6006	94.3878	39.429
GP5	14.1032	14.3139	24.1142	19.512	22.1096	20.2884	18.0986	18.3355	24.0111	10.719	14.3237	23.2068	14.6789	13.0175	10.9495	16.3861	11.5654	20.0671	9.29982	154.034
GPNMB	27.0407	20.3567	16.5455	19.0513	12.5992	14.502	54.2764	15.5412	35.3487	16.3651	23.565	1880.18	1031.71	1121.37	17.9342	69.3078	15.6149	19.3938	40.0713	60.6613
HAGH	88.1303	231.809	115.823	80.1056	92.5237	93.6897	59.5226	139.215	62.0251	100.29	133.639	175.662	157.716	156.487	77.0596	143.626	53.8421	57.8433	90.4124	148.2
HAVCR1	12.058	11.5942	21.6368	40.1119	41.257	16.2992	13.9951	12.8422	15.2361	20.5279	7.03012	22.1626	7.74426	7.16453	12.359	14.2836	15.5849	19.4273	12.6505	56.6421
HBD	19.5095	34.5016	23.7344	24.5782	19.7211	22.1134	65.8208	56.1955	22.1072	15.246	840.54	21.7613	12.9907	12.8199	16.5416	18.2656	17.807	44.8631	73.9153	20.8813
HCK	727.569	999.788	53.6592	60.5032	47.0542	20.3896	39.7182	43.6851	322.206	18.3007	87.9104	128.234	534.413	408.409	76.4066	366.71	35.7547	514.005	24.3314	36.0799
HDC	31.8818	19.1626	24.7967	27.1277	16.1239	24.495	484.893	3422.91	48.1981	24.7511	106.576	78.1069	10.8689	12.8538	17.6378	18.6791	23.6016	46.0391	33.8456	30.5224
HGD	21.7647	23.8543	19.7454	19.7193	13.1185	19.5482	27.6153	35.2197	19.1389	13.736	16.6457	26.3326	18.3649	19.0691	15.2768	25.177	13.3741	27.5268	11.479	203.451
HIST1H2BC	18.9853	47.4198	25.3145	20.7553	44.6829	19.7877	18.6925	40.6033	37.4069	17.3236	18.2789	24.8218	27.2599	13.4798	33.8973	25.4006	91.2911	180.136	53.0359	27.7229
HOMER2	21.4681	17.7946	25.1609	64.3181	29.0615	19.9895	48.3837	27.4417	34.4043	19.3103	24.7576	29.6665	17.1548	124.184	23.2663	124.61	26.3357	26.7778	57.0936	52.8175
HOXA2	11.834	19.1832	15.1685	18.4371	28.7278	11.6518	11.2621	27.0953	22.9385	12.3916	12.2583	17.5903	14.9332	16.1871	11.042	16.8746	13.5227	20.839	7.91872	118.63
HPSE	162.878	105.481	47.03	34.5057	22.8969	27.0798	27.9474	20.8644	17.7712	39.5955	34.1419	42.4741	52.3947	33.5443	21.4345	27.3026	21.0459	193.266	18.5874	24.4333
HTRA1	50.6948	15.5468	24.0277	25.3719	20.2783	19.6617	33.8296	13.6549	15.3573	18.9523	31.9467	183.756	42.2979	38.7094	14.5458	23.0952	17.3908	30.2772	36.3432	36.1046
ICOS	16.2039	20.2782	262.246	31.7308	15.9956	128.269	12.0773	27.3382	12.3143	200.37	12.9646	22.808	22.6775	18.0202	12.1966	22.8063	9.47431	18.1503	7.75151	35.9076
IFI27	19.8626	22.3434	32.8639	19.699	25.8845	27.044	33.8965	9.52793	12.2676	14.4029	63.405	27.6246	605.424	34.2177	17.935	46.9811	14.6974	24.1886	75.9324	139.425
IFNB1	14.5928	10.0485	13.4283	11.3668	9.56613	12.9219	17.0403	8.62441	15.1455	8.50184	11.887	12.8379	11.8322	8.99535	9.6781	17.5756	11.1665	14.5051	11.9867	133.04
IFT20	168.15	193.378	105.019	113.263	209.293	119.702	66.6373	74.6039	154.822	158.361	235.196	113.748	42.1593	65.1582	163.438	155.225	113.318	112.784	205.165	50.7478
IGFBP2	17.9602	17.0794	18.5307	16.0667	34.7478	22.0941	296.79	16.9441	27.1468	11.2912	22.8793	31.9383	22.0599	27.9326	11.4179	16.9009	11.3841	16.9692	11.8212	25.6526
IL15RA	56.7637	48.669	38.6531	50.5945	63.7623	48.2412	30.9886	20.6764	18.1984	96.8126	45.0077	17.0913	66.5263	17.3179	49.4354	29.448	36.8712	53.3322	89.1024	37.6267
IL1R2	49.0609	30.6165	22.1487	15.4396	24.7336	13.9581	18.8906	20.7363	19.5676	15.536	15.3813	46.7783	31.4167	54.541	12.1692	143.568	11.3666	361.452	15.7787	21.9651
IL1RAP	28.8776	31.9472	29.7749	22.8024	41.1352	22.7764	40.7704	51.1554	58.6175	36.4155	30.6807	23.1769	24.9282	31.8407	18.0447	30.2067	21.6037	143.446	9.80101	14.5623
IL1RL1	19.2216	17.2575	16.8238	22.1339	13.4974	15.9302	135.758	149.926	64.2444	19.3982	19.8927	19.0095	14.3511	14.0394	15.8977	20.5393	17.4362	39.4791	20.1409	24.5929
IL2RA	23.9557	17.2896	83.5765	43.3772	18.8079	40.042	29.1174	69.6091	23.8509	185.05	18.4033	33.2893	68.7651	21.0812	60.5915	34.6666	25.9212	32.0264	18.6521	38.8484
IL32	21.182	13.7282	371.007	230.23	86.1432	547.368	46.3169	48.6352	20.6376	571.627	22.3563	16.3973	69.3346	21.1871	22.6351	28.5824	16.3323	26.2797	16.1828	25.9411
IL4R	124.06	103.219	133.461	79.8764	78.6621	140.622	128.324	98.6022	126.617	142.966	63.0281	143.979	115.742	117.997	77.7474	87.5865	375.641	154.195	42.1575	61.1988
IL5RA	15.7033	17.2332	16.8099	19.3659	13.305	17.6682	27.0432	105.209	126.519	13.1901	15.3644	22.9608	23.8544	22.9642	19.1199	24.6661	16.7199	55.2383	38.149	23.2428
IL6ST	37.1835	15.9551	66.9585	27.4146	60.3665	48.1092	53.2178	12.6312	25.4458	35.0158	29.4606	28.8949	36.2375	34.3555	35.432	30.1609	48.3812	32.2928	129.425	30.5605
ING2	39.8228	88.8726	53.4661	44.2263	64.7594	60.2827	43.9412	116.455	64.9578	37.0397	60.9392	63.4812	108.433	121.013	41.2716	83.5292	33.2676	58.7454	27.4562	27.2801
IRS1	16.8439	8.00978	22.0623	19.3721	13.2506	23.2785	14.6499	11.9857	20.5032	25.0074	12.5774	12.8372	13.3674	12.076	28.2037	14.8384	34.6987	18.621	29.1894	20.1455
JRKL	33.0781	18.7079	36.4148	38.096	28.0747	31.0857	46.191	28.0371	38.9519	40.8688	43.9084	24.9241	29.0914	28.1077	33.2312	20.1797	26.2794	36.3597	18.7681	68.189
KCNJ15	43.1871	22.1057	19.0644	26.1762	21.8635	16.5191	28.885	18.5346	23.5009	14.1096	14.9872	27.5424	19.4712	13.9705	18.4467	19.8323	17.6064	218.972	24.1765	28.8183
KIF1A	13.6222	16.4538	18.9423	19.7613	22.6915	19.1005	11.6377	13.691	20.3454	14.3137	14.448	18.4783	10.5969	9.50635	17.7693	16.7649	23.6722	21.8397	14.5886	110.886
KIF22	35.9239	80.976	83.7742	42.8378	64.6018	87.8846	42.2922	176.892	35.0013	76.8556	55.0701	32.7138	22.1226	20.2084	57.8079	76.3234	50.8377	41.6666	32.1924	23.3846
KIR3DL1	23.0724	25.4878	24.6351	227.979	119.688	33.2031	23.6943	21.7262	15.2859	81.1563	14.3774	26.2896	16.5494	14.9071	16.6803	17.3456	20.4996	39.6503	21.3773	30.8948
KLHL18	55.7553	110.794	44.9776	43.1763	67.6808	44.4956	33.0952	79.6969	45.56	45.2849	46.3177	80.8665	52.5832	51.6474	63.6936	43.9614	57.2621	66.9491	52.0547	30.8324
KLRC3	10.5235	10.136	12.7545	241.222	143.919	82.908	9.88323	10.2379	11.5655	86.4922	6.05709	10.1272	10.862	9.57987	12.4022	13.7271	10.8489	16.1897	7.98866	16.4888
KLRD1	22.2543	24.5008	28.6563	331.256	270.529	158.35	17.2606	15.5196	18.7425	215.328	14.0375	16.1893	17.7808	14.6942	21.6371	17.0993	18.6345	42.4539	23.8413	13.7878
KLRF1	22.901	36.9965	25.0392	565.693	673.749	88.7567	9.69776	42.7112	17.1533	41.0819	16.8488	18.8814	21.0058	25.9991	16.9851	21.9517	15.1743	42.6319	11.1377	26.3314
KRT19	10.13	10.5083	11.9987	9.57904	16.2777	11.5723	171.022	14.3857	12.1146	5.96874	11.461	11.4244	9.87324	9.54204	9.79263	16.7747	9.49001	13.9583	6.55686	42.9316
KRT5	19.1068	16.5876	17.7316	15.2723	20.5945	13.9269	23.6945	8.19733	23.4176	13.8171	16.726	19.2985	10.3786	10.1011	16.1778	14.4075	20.0146	23.159	32.3393	76.1294
KSR1	29.7543	51.0467	31.0595	33.5263	39.8339	32.2044	23.3124	34.101	210.081	25.3087	30.4748	28.1091	23.5443	18.8669	26.6531	21.9045	19.5348	36.7959	23.5454	28.5893
LAIR1	134.235	221.708	82.8197	117.44	66.8515	78.874	88.5624	540.341	69.7996	57.6652	124.715	112.304	413.763	302.28	58.2311	147.029	169.392	70.5589	40.7421	59.7615
LAMP3	33.4583	19.9513	51.0656	29.088	14.4247	33.7398	19.815	45.4471	50.5252	36.3611	13.9436	60.2537	133.222	47.0377	12.5357	363.56	14.4048	59.8761	127.041	39.006
LGALS13	14.8068	19.496	15.301	22.8983	8.74291	14.3856	13.1237	15.0671	15.2666	16.4893	15.5548	26.4498	21.4655	23.43	15.3253	12.3873	17.0661	22.333	19.4936	21.5068
LILRA3	257.426	269.154	32.344	33.1773	19.4228	20.422	23.1306	22.8167	14.9031	8.73308	34.443	43.3108	425.939	135.643	15.3398	95.1109	19.252	123.928	15.7739	11.1509
LILRA4	29.1265	31.434	23.6149	29.4036	30.5753	26.7101	22.8227	30.6814	40.1149	10.9294	35.1484	32.6819	33.7537	41.4144	59.5834	26.8207	58.687	38.7056	20.6501	218.847
LILRA5	70.353	171.941	31.724	26.3398	18.3225	15.0241	13.2872	18.6533	9.87994	13.6388	13.9759	29.9637	111.698	44.101	15.5281	43.3605	18.0772	91.4395	16.968	23.5087
LILRB1	261.572	338.295	39.5345	66.9152	50.646	39.5446	20.9348	268.311	17.9663	21.1716	35.4787	69.6174	283.363	206.378	86.4501	136.51	88.7895	104.634	65.4114	75.1977
LIMA1	24.4351	19.2145	74.8671	43.1404	28.6779	49.8257	182.832	21.518	16.6412	47.0789	44.2909	51.6286	74.2082	149.422	39.2585	44.4184	34.756	18.8038	46.9574	16.9212
LIMK2	46.6961	31.9888	42.2215	48.3314	29.6994	39.1021	43.4485	43.3948	57.2127	48.8284	43.221	35.4649	54.2849	21.6605	44.9409	26.4673	56.8517	185.64	23.4597	39.8249
LIPF	14.5413	17.6792	13.6559	21.2941	8.58161	15.1301	10.2131	28.7528	10.3089	14.3213	9.10458	14.9786	23.4028	20.9903	13.3265	18.4261	15.3743	25.2161	13.1556	62.7817
LRP5L	47.9789	105.124	52.9241	61.4577	44.7955	43.3982	29.4432	922.153	38.2471	37.8526	75.8797	112.543	61.1709	74.4195	25.3635	82.0785	30.965	54.7277	15.2594	55.6112
LRRC8D	203.628	201.136	142.837	101.411	116.455	142.772	66.6057	35.0026	71.826	159.899	326.229	191.34	81.1056	89.4277	134.295	92.2791	138.708	94.5437	129.743	66.6119
LSM4	74.4296	195.566	121.011	88.911	105.04	135.426	51.9635	143.893	55.323	85.9458	85.2426	126.183	192.355	205.888	105.784	164.205	88.9843	37.4395	48.317	144.089
MAG	17.716	28.7723	19.3801	21.7322	16.0629	15.4544	17.8779	23.52	19.9122	11.229	15.0476	23.2007	14.5155	14.0178	20.0589	17.0404	18.9626	22.2612	11.0899	78.9794
MAL	21.9808	17.0057	320.713	24.3683	16.5061	182.897	52.7338	20.1036	16.4262	127.546	29.513	13.0653	16.0234	24.7807	22.5896	20.9816	27.7109	34.5127	52.9615	16.4549
MAOA	17.5278	10.6378	16.0435	14.3507	11.885	13.0262	77.0679	33.6298	17.1125	15.4162	19.2534	46.1151	70.4116	476.221	12.7671	38.9456	10.3992	18.2685	10.4844	32.3259
MAPK7	55.6795	85.0401	38.5306	35.1941	34.3785	39.0414	34.2801	45.2114	23.5836	33.1553	26.7017	32.3666	51.4133	48.9834	32.9707	38.1325	33.7319	33.5011	30.2712	29.1336
MAT2B	148.028	132.765	169.068	206.915	189.561	252.701	200.888	181.4	1094.07	170.001	115.808	72.7926	130.129	175.131	610.101	160.859	693.213	153.052	436.961	61.9286
MEST	26.5474	18.4647	22.2659	20.0603	16.2471	27.5614	17.6239	12.1342	24.6301	19.7938	441.473	24.1013	11.4031	11.1887	24.2434	17.809	26.6983	28.1983	39.5455	31.701
MME	20.1959	15.7194	16.0195	13.8679	10.2215	13.2275	20.8924	12.4994	29.7855	8.94602	35.4553	22.8386	16.575	15.9571	16.6614	14.4573	17.1673	238.549	20.947	32.5558
MMP25	54.8984	33.7145	35.6536	38.6302	26.5072	37.0141	29.0375	275.049	63.3534	42.2266	29.5676	27.6166	49.6814	41.1621	24.1599	53.9256	27.8878	167.153	47.0264	29.056
MMP8	15.0378	10.1788	13.5635	16.5892	9.3184	11.4049	24.0595	9.99767	23.8202	14.004	17.5362	44.5721	7.39426	6.94894	14.4654	11.973	17.1989	41.069	35.79	22.4525
MMP9	71.0484	19.1213	31.306	41.1928	30.5656	24.329	43.258	14.534	29.4517	46.079	40.6371	1082.38	3825.4	2402.56	22.4606	213.215	22.0202	479.801	80.783	40.1735
MOCS3	30.8244	16.5815	33.9931	25.9931	19.8576	24.9694	41.4832	18.8699	14.9272	37.8875	23.7831	38.8031	25.0691	27.3409	24.2996	18.7896	28.7616	32.0788	40.2054	24.5915
MPO	43.1984	34.8805	23.4473	29.2136	16.0464	16.6351	27.958	72.8887	30.9786	15.1133	879.923	45.4792	45.8559	42.8804	13.239	21.3278	14.567	41.159	23.479	21.2116
MPPED2	10.305	12.257	15.0692	20.8417	13.9727	11.9196	17.5708	9.55545	16.9797	11.3465	27.6957	15.5947	6.65776	6.76935	10.9939	14.5474	14.5019	16.8762	11.1647	25.8456
MRPL3	148.096	236.471	204.308	145.316	148.607	207.724	309.608	63.4052	74.0575	903.288	816.341	100.969	111.36	165.734	342.391	170.231	255.072	45.6349	446.754	79.4564
MRPL4	39.6126	41.8044	53.7459	34.6765	38.0977	60.7536	90.7243	20.6995	11.309	87.9013	50.0557	45.0061	43.6571	45.2362	53.5109	33.4111	48.4911	17.3265	92.4402	31.3062
MS4A1	23.6249	16.3732	25.687	23.5991	17.0843	29.0936	15.7812	24.8858	57.1742	19.7543	19.0395	18.1773	12.4354	13.6264	1425.96	19.2408	1518.54	31.4381	78.4635	14.1089
MS4A6A	446.049	285.91	62.512	39.2291	22.3223	19.8564	36.4732	216.227	38.8957	13.1426	84.6411	110.813	84.4535	675.751	22.1661	161.105	23.8406	86.6046	32.1174	43.9086
MT1X	149.809	185.102	132.53	68.8906	103.874	162.443	201.185	60.4117	67.6386	222	119.874	199.526	624.85	146.602	72.1405	79.4384	43.6181	86.1767	69.0725	37.566
MTMR11	179.565	194.877	37.9217	27.489	35.2765	23.2317	25.9858	35.9951	16.3426	16.6341	23.384	47.2186	45.0612	33.3561	18.3827	52.5847	20.352	32.2979	39.632	28.6792
MTSS1	67.8957	199.656	45.3101	134.126	122.446	41.4568	73.7918	47.4199	31.834	27.8578	35.8249	51.2246	53.5153	86.2518	110.1	104.304	136.834	30.1074	25.862	45.0516
MUC1	24.3094	20.3596	31.9242	16.5192	25.7889	29.0186	33.5834	29.6948	24.0023	31.1381	43.8837	27.3253	61.0291	27.5727	25.3601	38.7046	21.1594	31.798	31.1505	168.448
MYLIP	97.7012	307.902	150.015	131.508	225.332	131.214	45.3554	684.669	123.091	84.5422	126.183	49.4499	105.479	111.743	118.916	196.025	131.391	266.958	40.0186	37.0447
NAGA	193.452	253.912	53.5726	40.0459	44.3293	40.3083	164.862	31.4467	29.9041	65.5069	82.7044	103.274	82.3019	150.593	64.6415	99.4762	56.9181	39.6781	77.7584	68.6149
NBN	87.1834	73.5956	64.7797	102.763	169.81	81.1741	61.5491	57.8562	178.244	92.4364	114.397	75.7572	107.384	69.5582	105.049	79.7406	71.5584	169.781	50.5505	28.4816
NBR1	63.4784	21.8699	58.8107	54.0153	73.0914	69.5827	87.7309	26.12	128.578	87.3934	35.3747	35.0081	20.3011	32.9978	66.6064	27.3528	61.0799	71.6267	129.495	28.1718
NDRG2	26.9404	27.4016	39.6123	31.9047	29.6999	26.8146	37.5518	27.1799	28.7323	19.0042	23.7142	41.4116	48.4616	52.4307	26.7309	97.854	29.1726	32.0373	32.155	37.38
NEFL	13.4644	17.5637	29.2477	13.7233	14.7562	14.1921	40.6387	19.8607	13.8183	12.5554	8.74538	18.3267	14.4948	13.2783	14.1005	18.8451	13.4127	24.8321	9.93365	20.6266
NGFRAP1	45.9034	39.2656	95.3708	32.4634	27.1235	85.7695	329.139	44.1029	37.1032	29.2526	1322.7	77.2354	55.0732	71.0261	28.7378	74.6224	23.2583	40.0886	87.725	18.9795
NME1	82.8686	123.79	110.453	54.0027	53.0568	121.383	351.919	40.3596	38.1739	454.432	636.154	135.482	91.8666	106.058	233.528	99.9246	176.186	43.1976	509.072	285.792
NOTCH4	30.0339	82.3507	26.0493	27.0092	40.0254	22.2451	31.5167	21.502	27.591	17.9585	24.798	22.8374	25.5079	16.4573	29.4469	20.0983	35.3861	25.0043	27.6105	29.0777
NOV	18.1895	22.754	18.726	15.7964	20.2723	14.6829	19.4698	32.7116	45.3278	14.8962	23.0939	33.4281	24.6213	28.3461	13.5933	19.1226	18.6858	116.421	16.9499	22.8499
NPEPPS	81.2541	70.5837	80.7097	61.6176	241.198	81.3194	54.3692	129.185	140.204	106.97	82.5332	31.2463	59.8712	74.8799	77.2394	102.609	70.268	113.237	42.2821	33.2236
NR2E3	16.8625	14.6254	18.5704	17.4039	27.8603	15.0325	11.688	9.6247	24.8497	12.4919	13.4272	24.6252	10.3507	10.2063	18.8054	14.587	20.0352	19.899	12.0973	20.1685
NR4A2	44.3786	237.047	97.4809	87.9595	937.663	170.097	49.6422	179.533	103.189	121.023	147.692	19.6207	49.3732	34.2497	60.6768	112.927	48.2306	179.094	69.0976	12.6526
NRG1	41.9741	20.0843	18.1965	15.0107	20.307	16.3654	20.2966	14.2663	17.3261	12.0925	12.9013	13.3085	11.225	11.9294	14.2978	21.6495	15.558	21.6911	15.2762	14.4423
NRGN	183.156	129.234	41.3399	29.1864	34.1992	29.902	61.241	27.201	19.7444	22.5556	47.9495	32.3678	24.0883	47.5737	20.8758	27.7379	23.0241	72.8599	33.3527	62.3741
NUDT1	55.355	129.697	78.8765	52.2868	73.5145	86.9446	57.0174	62.9013	12.6611	78.9071	279.654	181.827	40.5868	64.7289	78.8452	125.895	69.0775	21.4163	23.2653	312.489
NUDT18	54.2446	119.092	56.6508	48.6051	35.3568	52.8554	25.2285	78.0918	21.3762	50.22	43.9173	96.4423	105.166	81.7735	34.3021	75.4977	39.321	46.2659	34.9715	93.7256
NXT1	93.7729	225.25	164.15	98.9993	156.155	224.057	79.7565	155.128	89.8272	220.957	243.795	50.3484	187.902	191.359	97.1104	217.323	116.47	105.741	163.338	79.6006
NXT2	64.947	110.436	58.7569	66.0861	90.6463	59.6485	220.756	53.7524	29.7598	79.5487	79.1048	35.5261	94.3515	85.2656	70.972	93.7968	47.1309	55.6371	36.4438	100.776
OLFM1	37.2024	55.5957	19.5018	17.6128	13.3921	15.3121	17.2474	11.5027	18.0345	12.7019	19.2064	23.4782	23.8366	21.1288	13.6035	24.9654	13.0159	18.5559	18.2394	25.8238
OR2F1	18.7656	13.9214	18.1424	15.288	15.6384	12.8561	24.3526	10.1002	20.923	13.3512	15.1985	20.7821	9.72702	9.94748	11.7585	12.7618	14.7055	18.9403	18.9597	17.3034
OR2J2	13.3276	14.8639	14.1755	11.6269	7.64507	9.68861	14.4778	12.4292	7.96165	9.11929	9.13408	23.9369	8.20622	8.26214	10.8305	13.681	12.482	15.8122	10.817	31.4536
ORM1	24.1428	22.1961	17.5261	15.9454	12.4993	16.9112	16.8101	21.4901	12.7153	8.14566	14.8879	43.1835	71.6075	15.6341	16.183	15.7227	15.9226	185.875	15.6966	50.7616
OSBPL10	16.3403	11.2295	19.3878	18.609	20.4901	18.3711	16.2629	11.4864	22.9772	19.3806	23.4202	20.364	16.2018	23.0934	104.87	16.4732	105.279	21.3476	48.3829	14.9385
PALLD	52.1108	43.4041	25.143	60.3962	34.0097	22	59.6177	660.418	10.1331	17.9831	22.7582	90.7179	64.2201	322.84	25.6491	127.073	25.6124	20.7719	14.1709	55.391
PANX1	49.1838	50.3697	46.1992	50.0025	80.0505	44.6153	57.9198	23.5165	29.9827	63.7855	36.4783	48.9195	93.927	38.5362	34.6668	53.3976	25.5424	24.1713	33.608	22.6455
PAX5	23.4441	15.4584	18.6753	20.5781	21.4456	22.3467	23.5337	9.27834	35.3189	20.0275	38.7348	22.0522	12.4322	10.2606	169.261	16.9725	212.025	24.0813	43.3291	40.0095
PCGF2	24.9424	42.0022	27.8506	23.9078	24.7596	24.0797	29.8831	15.0317	21.8718	28.4744	30.2581	25.2686	54.5212	38.4166	29.0003	21.754	28.8588	34.7082	47.6278	179.95
PDGFB	23.7858	19.3486	23.7938	21.2541	14.8026	22.1011	21.4977	21.5475	18.798	15.1829	22.1402	32.4306	31.8522	39.578	18.2797	29.7835	23.899	21.9189	24.1588	132.15
PDK4	68.8027	123.613	22.0745	20.5818	15.1847	14.7337	15.1434	19.4108	125.206	10.2741	22.5851	26.7538	32.0391	41.8729	14.5811	32.8007	21.1843	36.611	14.6207	23.4582
PGLYRP1	26.5288	21.3978	21.1532	20.2761	17.9875	18.5787	20.6609	30.7032	53.2046	8.95932	23.0138	45.0775	16.9733	17.5649	14.7484	16.893	16.8985	169.472	22.0973	21.5439
PHEX	18.7627	15.9331	23.6883	17.6464	14.8053	22.5783	15.9943	16.7086	19.5016	22.0246	9.92504	16.4551	13.0857	13.1232	21.8655	17.8085	22.6047	30.8426	31.3346	116.528
PI3	33.5528	14.969	18.8128	34.3755	16.0427	16.4022	15.0196	12.8682	15.9932	14.5842	13.1282	30.7731	18.5903	12.4919	20.632	14.6667	25.1436	486.953	17.407	21.8516
PIK3CG	42.0217	143.056	58.9788	102.466	146.06	50.7121	31.6818	184.595	66.9416	65.6642	34.4516	36.3716	85.421	81.7127	68.2119	88.2628	73.0947	121.695	25.7892	53.9722
PLAT	12.7672	11.0832	17.8519	18.6301	18.9446	11.1477	312.298	16.1723	17.5393	15.8049	11.0815	13.377	14.3896	11.1571	13.0355	23.9216	15.9115	21.2118	11.2663	19.2974
POU2AF1	18.1923	9.69273	41.1053	23.0481	22.3531	26.7127	12.9604	17.6527	80.2968	20.4432	23.8556	25.8795	13.4419	16.7215	579.456	14.4425	793.327	22.9544	1310.11	22.6105
PPA1	427.747	362.789	369.032	137.421	142.905	423.192	322.19	93.8838	123.416	793.815	1293.45	241.342	883.865	284.584	419.289	890.925	277.606	69.6938	802.612	88.0795
PRKCDBP	28.7423	14.3225	28.4017	21.2087	23.9868	19.8586	14.1273	25.9137	33.7453	19.713	10.9639	62.9638	86.7822	61.9678	13.2532	81.6674	14.327	21.0744	17.8628	43.0949
PROM1	12.405	11.0053	17.0484	20.4238	13.1832	13.7757	16.386	50.3032	39.6722	16.2933	482.324	20.7633	8.90469	12.975	12.1366	14.4047	10.9997	25.8065	12.7087	22.2982
PRR5	24.5899	48.4788	53.4618	53.613	56.8998	103.09	25.9099	22.2871	16.6981	52.241	68.2069	30.9444	39.2182	35.8926	40.2804	20.4165	26.3699	26.159	53.6689	52.8082
PSAT1	25.6919	13.4421	47.4082	40.8473	14.3895	46.8931	159.276	13.2727	15.1901	168.174	28.7146	51.9049	27.6171	24.6517	57.1217	19.2541	30.4806	24.8106	207.378	39.0057
PTPN13	11.9274	27.8049	28.3516	18.9355	18.4042	9.51716	9.77232	13.268	25.7246	13.9573	9.74078	29.5697	10.5964	11.9772	13.4451	17.1162	11.163	18.8316	7.50366	15.6795
PTPRK	11.042	9.91638	19.688	15.2737	9.66255	33.0912	34.8773	13.7702	39.1244	14.3317	10.0626	14.1953	9.34823	7.01199	50.5644	18.4687	83.3269	19.1953	43.8443	16.0342
PTPRS	20.2109	20.1417	19.6773	17.7558	19.4101	17.8988	16.859	24.1304	12.6153	13.2397	20.9189	26.2894	14.624	15.1166	20.3165	21.0518	17.8271	24.4306	13.935	91.5595
PTTG2	13.241	13.2118	27.9065	34.9448	9.33796	26.1509	18.6406	25.4424	12.8229	17.9851	8.54622	23.5415	47.7059	43.3867	17.3331	20.5478	20.3223	26.9427	9.55103	45.214
QPRT	26.0735	56.5707	28.5048	28.9958	28.5644	26.6475	93.1781	29.6011	17.2497	29.61	82.6808	41.0535	47.8286	262.22	20.0687	43.4044	16.6285	30.6553	100.279	71.9153
RAB9A	202.11	230.459	115.546	164.498	193.043	168.415	94.818	231.146	142.72	213.002	213.262	210.023	334.077	314.483	117.69	759.246	112.656	136.102	198.726	159.412
RAMP1	27.5663	20.2363	30.164	60.146	48.1863	29.8386	29.2072	15.5241	22.9045	43.1231	42.537	33.5864	22.1385	192.593	22.0825	149.721	20.7638	35.9037	44.5923	124.168
RARRES2	17.3662	24.3262	18.2511	13.9373	26.5487	14.9385	9.30464	18.604	20.6626	11.1455	19.9576	22.8004	17.2302	14.7753	21.0002	23.106	19.152	36.1118	13.393	265.738
RETN	89.125	76.8064	30.1564	23.9157	24.1285	23.798	22.3854	24.0713	15.5515	18.6093	30.8081	25.8334	15.7025	13.8078	17.0786	24.3272	15.5291	41.7696	22.401	31.9637
RNASE1	22.7834	20.3653	20.1951	16.3625	19.8105	14.8344	18.6368	16.3981	18.8809	12.9935	25.7585	535.9	98.19	293.297	14.8629	54.1494	19.0777	21.7831	19.0995	48.5274
RNASE4	71.0217	28.6184	24.3213	16.6378	17.1256	14.1252	12.0807	22.215	8.28344	19.9459	20.1792	34.553	40.4943	42.01	34.9804	38.0324	15.3067	19.3384	39.587	22.3223
RNF122	54.7156	121.338	38.8065	39.7271	39.7272	37.64	35.3669	52.9429	62.4068	35.7851	38.8281	60.2005	33.3375	31.9262	33.3194	41.3279	48.4697	92.6942	148.07	32.2102
RPL7	164.136	248.202	393.377	96.4899	852.595	420.373	126.866	298.823	98.3392	118.769	330.12	63.0559	121.957	185.193	504.559	388.134	1033.57	87.5063	217.995	79.7606
RRAS	108.602	388.541	73.4114	41.6368	43.2836	38.4275	37.195	44.8693	12.8421	31.2351	34.6717	129.871	271.275	203.628	21.4622	99.0314	27.6408	21.8978	43.1669	102.012
S100A12	655.939	103.536	46.0308	71.4797	29.6262	27.2597	20.56	19.9816	43.8216	14.7543	58.4254	20.0165	31.0956	13.0122	14.8213	39.995	14.0446	617.979	123.819	11.8343
S100B	9.60154	10.4524	11.9425	34.3566	18.7902	22.3287	11.8739	9.76251	10.5036	9.27195	8.38911	20.2388	10.3586	11.8997	10.043	29.6743	9.97154	11.6567	10.1057	15.5142
S100P	117.668	91.2276	34.5113	28.5515	25.2312	28.0683	43.5866	702.588	1026.49	25.0519	46.2706	30.9201	27.5296	20.7983	17.9618	16.1209	15.4944	741.148	35.4236	16.0952
SCRN1	85.1376	225.967	33.9152	67.6891	141.025	43.2388	33.3142	99.0209	84.3181	30.4011	196.391	30.8746	73.2936	90.3853	230.924	134.784	126.583	42.8155	168.318	114.815
SDC1	20.6265	24.604	24.6051	16.4029	23.5205	19.2198	19.1066	28.0421	16.3165	15.833	21.8617	37.5333	25.5545	31.1272	24.557	31.5591	24.7989	26.7897	996.564	47.3893
SEC63	52.2043	64.6492	77.731	53.7709	227.474	78.176	61.1428	65.9504	80.9204	70.5021	78.2172	40.2542	39.4664	44.3403	95.0505	65.9382	101.041	55.6338	149.418	63.6738
SERPINF2	22.7179	18.7168	20.7662	23.071	15.7536	17.8235	24.2517	15.2702	8.41896	16.9234	20.4842	26.4271	22.969	27.1005	19.5227	37.7838	25.1654	21.0278	29.9153	178.781
SETBP1	25.1255	79.1807	28.0889	86.3251	140.016	36.941	11.3	32.2871	31.0129	67.9033	45.5551	21.244	17.206	20.8123	157.685	27.9385	149.477	26.2269	77.956	62.137
SF3A3	109.448	273.014	191.031	106.431	188.18	191.069	76.5654	263.916	70.5365	165.706	220.032	115.002	146.546	184.998	95.6007	221.122	96.6584	90.5625	54.3155	77.4522
SFTPD	26.1352	111.008	19.815	15.6864	27.5103	13.7366	16.9312	15.2498	10.3208	9.69618	13.4081	21.6379	11.7609	17.6792	10.9541	32.9135	12.1159	21.007	9.98141	25.8941
SFXN3	79.3869	104.424	62.7998	65.4577	146.88	70.1372	140.563	52.2151	77.0728	67.0043	59.2825	163.681	49.6751	52.5495	32.3194	60.7843	22.7317	59.4115	26.1678	53.8257
SH3BP2	61.609	78.3143	42.0223	73.5103	77.2913	46.3016	25.0276	24.3188	64.2293	37.3747	25.4385	34.942	29.5626	28.1843	44.214	36.8882	78.1684	89.6997	26.6564	28.251
SIDT1	23.9328	30.6017	80.3337	65.2425	141.075	87.9542	17.8659	50.333	34.0996	120.11	54.5812	40.8384	14.0486	13.8906	167.514	27.3979	252.993	37.5601	66.1333	56.1918
SIGLEC6	22.0112	30.1715	27.6197	28.0862	28.7529	21.3415	149.195	39.9843	27.3152	21.0184	14.9578	34.5167	17.2077	20.7426	65.9138	22.4869	31.3812	33.3182	18.9462	77.829
SLC12A3	21.1324	26.6807	19.1611	14.6539	16.3082	17.7212	19.6686	13.5849	15.8839	13.1077	20.4778	24.523	11.6213	11.1007	22.502	17.9575	18.5734	24.8926	22.9177	64.9355
SLC15A3	258.095	457.181	45.3392	29.0928	40.414	24.499	28.3752	31.6512	17.188	10.0733	54.4501	550.079	1508.41	1224.51	68.7148	371.493	86.7749	331.893	50.3409	47.5473
SLC17A5	52.4116	55.0744	53.2765	33.7603	44.432	40.9128	62.5905	18.667	28.4071	53.9787	58.7379	204.92	23.0113	37.0387	44.3699	36.0645	42.4173	70.253	105.097	30.6567
SLC1A4	40.3257	74.9007	37.7764	48.3557	55.3191	40.8874	61.8467	88.1758	31.8844	134.191	75.4165	84.8799	117.396	53.0885	80.5526	62.4832	68.9407	34.5222	392.219	100.474
SLC38A1	28.9473	24.7092	310.167	139.457	377.681	424.882	40.402	67.8236	224.981	264.455	153.168	24.9557	21.8266	21.1532	298.444	104.8	488.025	62.9614	306.882	71.1998
SLC4A1AP	72.0421	54.3338	77.1161	66.8355	250.101	92.1814	48.2552	91.5972	57.7128	105.214	71.1212	69.7516	73.529	71.1016	84.0798	66.3374	83.4689	72.0946	64.3933	27.3635
SLC6A13	28.7715	22.9546	25.7696	36.7278	20.9805	26.8407	33.8439	35.2649	26.5296	25.038	15.4941	29.1926	41.5794	36.1147	24.5697	19.438	20.4356	33.0854	75.4197	123.995
SLC7A7	1028.4	1426.35	71.834	55.3558	59.0446	30.8227	47.5935	33.2858	39.2079	21.6476	97.7764	209.815	1257.3	647.25	135.184	161.764	169.238	181.126	275.039	16.8207
SLC9A3R1	156.902	398.128	267.383	248.796	225.654	345.954	87.5845	652.321	249.912	366.177	149.053	55.5252	115.444	97.9443	90.7158	100.564	83.4076	240.097	196.471	20.2571
SLCO2B1	22.3315	24.0669	17.7446	17.7577	13.8596	14.8331	66.4114	18.1156	17.5874	16.0216	28.021	357.987	144.379	353.059	14.8006	39.6336	13.7286	24.2805	25.3927	31.1588
SMARCD3	75.8848	51.7634	34.8505	22.9671	30.6551	30.1882	36.3284	21.4047	13.8459	17.4448	32.2335	19.7162	38.1951	36.7577	19.6657	23.897	18.0179	33.6302	19.4542	29.0632
SOCS2	20.3635	16.489	64.0104	55.1339	66.6359	41.692	71.3525	1285.06	54.2991	114.556	119.393	27.1581	51.8945	30.663	25.2267	46.5055	19.5382	40.2458	38.5043	17.1481
SPAG4	15.2649	12.1574	20.4867	19.8346	19.1584	19.6693	39.7078	28.4516	14.2497	27.3985	19.1433	24.2499	21.6152	18.6068	11.4786	17.2409	11.3257	28.8122	371.181	35.8677
STAB2	18.5407	22.5286	19.7683	13.7136	12.8495	14.3923	18.5868	14.8697	17.7913	11.6035	19.2658	26.6212	9.21015	7.14754	15.5711	16.8427	18.3063	17.7719	29.2512	28.827
STEAP4	36.0846	16.2014	14.1494	13.5363	11.6473	10.4755	15.9565	20.3725	13.2621	10.1647	9.00859	15.4954	12.7813	13.0298	10.5765	17.8269	9.11914	197.016	5.98215	15.1729
SYNE1	17.8183	13.0627	23.5587	39.4971	163.115	40.115	17.4267	16.3428	192.272	21.1287	14.2568	18.085	15.6417	19.5582	40.632	19.4517	69.683	27.9038	21.1661	17.0175
TAGLN	48.9931	122.9	28.8725	30.2534	29.542	22.6342	23.931	51.7779	29.14	26.5308	27.3897	23.9471	47.474	43.9762	37.7099	38.5944	48.6469	36.8274	25.7032	28.3266
TBC1D8	73.2446	184.537	32.156	28.4845	40.4353	22.7487	41.9388	38.6527	34.0794	22.8392	29.3049	47.2249	89.9754	75.5851	26.3023	122.218	27.2541	41.4148	22.5297	31.029
TCL1A	27.0888	20.9584	30.9781	22.5363	15.0895	26.9656	18.9749	16.7905	34.2386	22.2899	51.3044	26.7614	14.627	13.343	67.1927	18.1871	793.89	35.2503	58.3929	257.263
TFEC	85.9694	24.0012	15.6308	22.6956	13.3963	13.6959	14.9405	15.1008	16.8801	17.101	53.59	54.2977	44.3745	53.0392	34.2739	49.78	15.1465	29.9025	13.1997	54.6337
TGM3	20.7846	20.9062	18.1102	17.6013	16.1651	19.1683	19.6023	31.5276	18.4594	20.6168	13.5606	27.696	18.6434	15.8495	16.3006	24.3912	18.672	155.505	26.3552	37.6077
TLL1	8.57094	13.932	11.4463	11.9613	12.2068	9.16569	8.21116	14.3111	14.5982	11.2994	5.55184	12.453	7.3362	7.51347	9.85389	13.3384	9.80616	19.5299	8.01141	95.1104
TLR5	131.547	130.597	40.4477	29.1729	23.7572	23.714	21.4337	16.3666	24.1873	21.2851	22.2545	89.1179	42.2077	96.7196	17.4608	39.3063	19.8432	95.833	22.1796	19.8092
TLR8	213.832	197.109	25.7937	31.4815	24.1885	12.2534	12.3906	16.07	14.2682	12.1038	19.1985	69.9546	160.355	88.4265	10.1971	82.8423	9.32664	292.421	10.6455	22.7995
TM4SF5	16.7956	13.7543	17.0532	10.9512	14.8928	17.3652	21.4156	8.32516	11.5534	13.4775	15.1827	18.9414	7.05629	7.14581	13.5145	16.9866	13.1443	19.071	48.5768	22.3797
TMC6	76.3833	219.022	151.53	145.328	75.4769	143.681	67.442	119.979	68.3203	80.4486	54.3814	115.21	141.065	189.397	112.477	105.894	156.008	69.3112	69.4946	80.2301
TMEM9B	262.319	521.719	173.929	166.938	362.025	182.809	165.658	397.371	319.546	211.256	153.464	378.33	338.709	403.591	228.573	343.477	293.101	131.589	237.807	81.1254
TMF1	61.09	47.0312	80.8172	67.2537	268.254	78.4846	42.7842	81.4607	65.8902	83.9214	83.0764	45.2944	45.7484	45.8172	60.7064	60.8104	70.6251	89.3525	48.9657	44.2314
TNFRSF10C	33.9684	32.96	21.2275	22.2454	13.2434	18.5836	27.0546	37.386	52.4894	11.9248	21.0497	22.5565	29.8333	28.7217	20.5375	23.6721	20.9779	134.521	12.0317	33.3206
TNFRSF13B	33.1074	23.6494	29.1259	31.2112	40.9353	25.7528	21.1719	10.1038	21.0923	29.8902	37.1807	30.7302	16.4063	15.6275	338.895	20.3473	124.133	34.0231	179.714	28.4442
TNFRSF25	28.8646	33.1568	216.573	47.5082	52.9515	131.381	17.919	13.1884	10.2602	66.3918	37.7638	20.8027	13.7575	18.5468	17.4518	26.4436	18.9953	29.2507	19.7235	31.9929
TNNI2	32.2027	89.5708	19.3724	15.3851	19.939	14.1473	15.4702	49.5494	17.2395	8.2434	30.3546	75.773	36.8514	42.3402	16.3594	34.9529	16.1021	62.8862	13.2577	90.9981
TOMM22	98.1826	283.979	129.37	110.385	92.0579	112.301	97.0049	89.9809	18.9472	116.933	133.71	64.2176	126.506	134.698	129.372	204.709	100.576	50.8226	103.887	57.7879
TOMM34	71.8725	117.271	88.1499	50.0467	33.6653	77.7459	86.604	130.427	39.1878	125.42	100.269	86.3742	113.789	97.6934	59.4901	346.509	80.3794	70.4068	133.884	68.1936
TRAF3IP2	35.0819	15.7481	48.64	30.0061	37.0403	35.1324	27.0269	62.7923	32.1836	25.541	32.523	31.0978	53.0775	29.1473	60.2159	45.1463	76.0538	39.1078	22.867	25.9296
TRAK1	71.0613	128.523	53.6415	54.6499	80.691	51.1515	37.6416	77.6448	45.8341	47.2653	72.654	79.8175	95.1513	93.653	109.652	102.733	154.953	61.0969	71.5326	39.435
TRAT1	12.3783	13.7525	233.62	29.1391	16.3826	167.225	7.90875	85.3481	21.4314	204.139	8.32784	22.3329	13.846	10.4029	10.1795	17.8319	7.60202	34.052	13.5866	45.7786
TREM1	189.039	138.306	27.5856	26.9046	16.8574	22.5725	21.3728	18.4335	31.0773	13.0676	36.3399	21.7319	60.2398	36.9834	20.0215	72.9677	30.0797	769.95	29.71	31.5841
TREML2	30.8801	38.2132	27.6125	26.3639	17.2966	24.3405	26.4843	52.6312	61.2411	25.7368	30.5429	22.5178	24.9943	30.2835	33.6226	22.1256	59.047	164.561	31.455	33.7728
TRIB1	121.463	206.813	72.8553	27.7402	36.1984	30.5396	90.7217	147.058	587.531	36.7568	35.725	80.2626	351.065	440.992	35.5331	249.754	25.6028	145.083	1094.11	127.109
TSPAN7	11.4788	15.3294	17.0023	12.5029	15.3376	14.0554	17.7928	13.0946	21.4339	22.8532	40.9305	12.8123	10.3898	42.6868	11.847	17.2152	12.9813	28.0799	46.6908	20.1785
TUBB6	84.6529	56.6154	33.2058	29.1167	47.4798	32.2264	172.223	25.1692	24.1102	32.4973	170.882	103.75	174.303	203.204	81.3675	175.123	49.5409	24.6816	50.8359	125.387
TULP2	25.5258	31.4764	20.5217	13.9309	22.2281	16.0249	18.8501	10.5111	18.5302	19.1934	19.3415	34.0228	8.48643	10.0226	21.1184	14.9384	38.2895	35.9258	26.3133	45.6712
TYRO3	21.3016	12.4102	19.319	16.9514	12.9492	15.1285	22.0066	15.9227	10.2524	15.9323	17.712	26.9419	21.3457	18.538	13.5644	17.0428	17.4351	21.0016	23.1435	39.3163
UBE2J1	133.783	365.07	98.3984	92.6584	196.048	96.2462	93.3907	289.346	119.907	94.2328	158.806	70.8935	225.38	187.877	316.486	162.94	168.249	142.908	755.396	92.2664
ULK2	34.8463	105.276	33.9003	42.8075	63.0114	32.0386	24.0668	42.1407	25.3512	22.749	27.0008	21.978	43.4458	37.4282	18.5488	42.929	16.3826	27.0773	16.1247	30.018
WEE1	18.3155	16.8983	43.8904	45.8969	52.7142	52.2144	104.061	67.8903	88.5032	110.092	123.562	27.5845	29.4939	22.906	162.493	37.6318	70.3754	40.395	36.693	24.3068
YTHDF3	137.706	178.31	107.526	93.1536	448.824	105.571	92.3685	138.926	152.138	195.411	127.929	117.038	96.0371	98.9436	106.918	147.143	89.4916	199.934	54.0708	74.9771
ZC3H12A	76.6062	85.4413	90.6227	101.973	93.617	102.719	53.0903	146.393	27.3508	110.109	32.2539	93.0984	324.661	132.978	72.1806	103.568	92.8736	215.821	135.986	48.2721
ZDHHC13	25.5841	26.4539	47.2751	44.3164	49.2929	53.7469	47.1821	47.2638	130.803	48.4727	31.5613	29.5814	44.3267	37.3779	46.4376	54.6535	48.1392	44.7597	32.5607	36.0753
ZNF180	42.6841	29.3861	37.4904	28.4626	48.3762	26.046	42.5097	13.8993	38.8097	54.2853	41.749	44.6698	11.1599	10.3637	23.6721	21.2496	21.948	36.9448	15.4871	15.1017
ZNF189	67.0203	32.6841	48.3924	49.6419	44.1431	41.5992	67.8142	64.5275	48.3197	103.467	145.856	52.9262	51.8752	47.8746	52.4313	65.0419	50.6136	71.1671	49.14	38.5482
ZNF34	37.6922	86.5182	35.8393	42.7392	35.5281	34.6932	26.2729	86.3707	12.8548	36.1276	34.8583	57.5161	42.1272	48.4659	21.9309	46.6045	23.0908	33.7379	25.2919	20.967
ZNF552	29.8275	25.6119	38.8255	38.5246	44.5225	46.3937	29.4273	37.881	181.422	27.5581	25.5524	25.0467	21.1359	18.715	52.576	26.7632	54.9074	31.5171	29.0384	35.407
ZNF593	54.5039	155.783	77.2471	37.5699	51.3975	77.2655	69.759	58.6163	10.9445	83.1256	75.5466	63.2305	113.078	95.5995	57.6275	98.7866	45.7271	24.8223	127.376	64.5874
